# Supplementary material for: AAV-glycine receptor α3 alleviates CFA-induced inflammatory pain by downregulating ERK phosphorylation and proinflammatory cytokine expression in SD rats
Source: Mol Med. 2023 Feb 15;29:22. doi: 10.1186/s10020-023-00606-9 (PMC9933394; doi:10.1186/s10020-023-00606-9)
Supplement: Supplementary file 2 — Additional file 2: Figure S2. Transfection efficiency and cell viability in response to pAAV, pAAV-GlyRα1, and pAAV-GlyRα3 transfection. (A) Time schedule for measuring the transfection efficiency of pAAV-GlyRα1 pAAV-GlyRα3. F11 cells were transfected with 2 µg or 5 µg of either (B) pAAV-GlyRα1 or (C) pAAV-GlyRα3 and GFP green fluorescence was measured 24, 48 and 72 h after transfection. (D) Time schedule for measuring cell viability by MTT assay F11 cells were transfected with 2 μg pAAV, pAAV-GlyRα1 or pAAV-GlyRα3 and incubated for 48 h. In addition, F11 cells were cultured for 48 h, serum free medium replaced the initial medium and was cultured for another 24 h, and then, PGE2 (100 μM) was added for 60 min in the end, F11 cells were harvested for MTT assay. (E) Relative cell viability is shown F11 cells grown in Lipofectamine free culture medium were used as a control. The white arrow indicates the time when the cells were collected to measure viability. The data are presented on the basis of at least three independent experiments. ***p < 0.001 vs control, one way ANOVA. [file 10020_2023_606_MOESM2_ESM.zip]

Archive with 2 entries (2 files):
- Additional file 2-1(R1)_ESM.tiff
- Additional file 2-2(R1)_ESM.tiff
